# Supplementary material for: RNA transcription and degradation of Alu retrotransposons depends on sequence features and evolutionary history
Source: G3 (Bethesda). 2022 Mar 7;12(5):jkac054. doi: 10.1093/g3journal/jkac054 (PMC9073682; doi:10.1093/g3journal/jkac054)
Supplement: jkac054_Supplement_S1 [file jkac054_supplement_s1.zip › jkac054_Supplement_S1.unk]

{
   "data":{
      "members":1142278
   },
   "children":[
      {
         "id":1,
         "text":"AluJr",
         "data":{
            "members":77205
         },
         "children":[
            {
               "id":2,
               "text":"AluJo",
               "data":{
                  "members":72303
               },
               "children":[
                  {
                     "id":3,
                     "text":"AluJb",
                     "data":{
                        "members":144945
                     },
                     "children":[
                        {
                           "id":4,
                           "text":"AluSz",
                           "data":{
                              "members":98343
                           },
                           "children":[
                              {
                                 "id":5,
                                 "text":"AluSx",
                                 "data":{
                                    "members":144437
                                 },
                                 "children":[
                                    {
                                       "id":6,
                                       "text":"AluSx1",
                                       "data":{
                                          "members":110831
                                       },
                                       "children":[
                                          {
                                             "id":7,
                                             "text":"AluSq",
                                             "data":{
                                                "members":21900
                                             },
                                             "children":[
                                                {
                                                   "id":8,
                                                   "text":"AluSq4",
                                                   "data":{
                                                      "members":1431
                                                   }
                                                },
                                                {
                                                   "id":9,
                                                   "text":"AluSq2",
                                                   "data":{
                                                      "members":55327
                                                   },
                                                   "children":[
                                                      {
                                                         "id":10,
                                                         "text":"AluSp",
                                                         "data":{
                                                            "members":50221
                                                         }
                                                      },
                                                      {
                                                         "id":11,
                                                         "text":"AluSq10",
                                                         "data":{
                                                            "members":2462
                                                         }
                                                      }
                                                   ]
                                                }
                                             ]
                                          },
                                          {
                                             "id":12,
                                             "text":"AluSg",
                                             "data":{
                                                "members":41617
                                             },
                                             "children":[
                                                {
                                                   "id":13,
                                                   "text":"AluSg4",
                                                   "data":{
                                                      "members":7496
                                                   },
                                                   "children":[
                                                      {
                                                         "id":14,
                                                         "text":"AluSg7",
                                                         "data":{
                                                            "members":8418
                                                         }
                                                      }
                                                   ]
                                                }
                                             ]
                                          }
                                       ]
                                    },
                                    {
                                       "id":15,
                                       "text":"AluSx3",
                                       "data":{
                                          "members":29614
                                       },
                                       "children":[
                                          {
                                             "id":16,
                                             "text":"AluSx4",
                                             "data":{
                                                "members":5782
                                             }
                                          },
                                          {
                                             "id":17,
                                             "text":"AluSc",
                                             "data":{
                                                "members":34517
                                             },
                                             "children":[
                                                {
                                                   "id":18,
                                                   "text":"AluSc5",
                                                   "data":{
                                                      "members":6870
                                                   }
                                                }
                                             ]
                                          },
                                          {
                                             "id":19,
                                             "text":"AluSc8",
                                             "data":{
                                                "members":5782
                                             },
                                             "children":[
                                                {
                                                   "id":20,
                                                   "text":"AluY",
                                                   "data":{
                                                      "members":120617
                                                   },
                                                   "children":[
                                                      {
                                                         "id":21,
                                                         "text":"AluYb8",
                                                         "data":{
                                                            "members":2854
                                                         },
                                                         "children":[
                                                            {
                                                               "id":22,
                                                               "text":"AluYb9",
                                                               "data":{
                                                                  "members":327
                                                               }
                                                            }
                                                         ]
                                                      },
                                                      {
                                                         "id":23,
                                                         "text":"AluYh9",
                                                         "data":{
                                                            "members":272
                                                         }
                                                      },
                                                      {
                                                         "id":24,
                                                         "text":"AluYc(Yd2)",
                                                         "data":{
                                                            "members":8519
                                                         }
                                                      },
                                                      {
                                                         "id":25,
                                                         "text":"AluYc3(Yc2)",
                                                         "data":{
                                                            "members":570
                                                         }
                                                      },
                                                      {
                                                         "id":26,
                                                         "text":"AluYd8(Yc5)",
                                                         "data":{
                                                            "members":225
                                                         }
                                                      },
                                                      {
                                                         "id":27,
                                                         "text":"AluYe5(Yf4)",
                                                         "data":{
                                                            "members":1379
                                                         },
                                                         "children":[
                                                            {
                                                               "id":28,
                                                               "text":"AluYe6(Yf5)",
                                                               "data":{
                                                                  "members":180
                                                               }
                                                            }
                                                         ]
                                                      },
                                                      {
                                                         "id":29,
                                                         "text":"AluYg6",
                                                         "data":{
                                                            "members":797
                                                         }
                                                      },
                                                      {
                                                         "id":30,
                                                         "text":"AluYk4",
                                                         "data":{
                                                            "members":1869
                                                         },
                                                         "children":[
                                                            {
                                                               "id":31,
                                                               "text":"AluYk11",
                                                               "data":{
                                                                  "members":1044
                                                               }
                                                            },
                                                            {
                                                               "id":32,
                                                               "text":"AluYk12",
                                                               "data":{
                                                                  "members":224
                                                               }
                                                            }
                                                         ]
                                                      },
                                                      {
                                                         "id":33,
                                                         "text":"AluYa5",
                                                         "data":{
                                                            "members":3918
                                                         },
                                                         "children":[
                                                            {
                                                               "id":34,
                                                               "text":"AluYa8",
                                                               "data":{
                                                                  "members":338
                                                               }
                                                            }
                                                         ]
                                                      }
                                                   ]
                                                }
                                             ]
                                          }
                                       ]
                                    }
                                 ]
                              },
                              {
                                 "id":35,
                                 "text":"AluSz6",
                                 "data":{
                                    "members":45753
                                 }
                              }
                           ]
                        }
                     ]
                  }
               ]
            }
         ]
      },
      {
         "id":36,
         "text":"AluJr4",
         "data":{
            "members":17685
         }
      }
   ]
}
