# Supplementary material for: RNA transcription and degradation of Alu retrotransposons depends on sequence features and evolutionary history
Source: G3 (Bethesda). 2022 Mar 7;12(5):jkac054. doi: 10.1093/g3journal/jkac054 (PMC9073682; doi:10.1093/g3journal/jkac054)
Supplement: jkac054_Supplement_S8 [file jkac054_supplement_s8.txt]

GGCCGGGCGCGGTGGCTCACGCCTGTAATCCCAGCACTTTGGGAGGCCGAGGCGGGYGGATCACGAGGTCAGGAGWTCGAGACCAKCCTGGCYAACAYGGTGAAACCCCGTCTCTACTAAAAATACAAAAATTAGCCGGGCGTGGTGGCGSRCGCCTGTARTCCCAGCTACTCGGGAGGCTGAGGCAGGAGAATSGCTTGAACCCGGGAGGCGGAGSTTGCAGTGAGCCGAGATCGCGCCACTGCACTCCAGCCTGGGCGACAGAGCGAGACTCCGTCTC
((((..((((((......))))))....((((((....))))).)))).(((((((....((((..((((((((...........))))))))......))))...))))))).....................((((((((((......)))))))....((((........))))))).(((((.((((....(((((..(((...((((((((..(((((((.((((....)).))))))))))).))))))))).)))...))....)))))))))
